# Supplementary material for: Sprint versus isolated eccentric training: Comparative effects on hamstring architecture and performance in soccer players
Source: PLoS One. 2020 Feb 11;15(2):e0228283. doi: 10.1371/journal.pone.0228283 (PMC7012429; doi:10.1371/journal.pone.0228283)
Supplement: S1 Raw data — (XLSX) [file pone.0228283.s001.xlsx]

## Sheet: FV_Sprint
		FV SPRINT MECHANICS PRE																						FV SPRINT MECHANICS POST
		PRE	Physical qualities evaluated during the acceleration						Mechanical effectiveness			Performance parameters during the acceleration												POST	Physical qualities evaluated during the acceleration						Mechanical effectiveness			Performance parameters during the acceleration
		Mass (kg)	Vmax theoretical V0 (m/s)	Fmax theoretical F0 (N)	Fmax theoretical F0 (N/kg)	Pmax (W)	Max Horizontal Power Pmax (W/kg)	Force-Velocity profile	mean RF on 10m	RFpeak	DRF	Time @ 5 m (s)	Time @ 10 m (s)	Time @ 15 m (s)	Time @ 20 m (s)	Time @ 25 m (s)	Time @ 30 m (s)	Time @ 40 m (s)	Distance in 2 s (m)	Distance in 4 s (m)	Top speed (m/s)	Acceleration time constant (s)		Mass (kg)	Vmax theoretical V0 (m/s)	Fmax theoretical F0 (N)	Fmax theoretical F0 (N/kg)	Pmax (W)	Max Horizontal Power Pmax (W/kg)	Force-Velocity profile	mean RF on 10m	RFpeak	DRF	Time @ 5 m (s)	Time @ 10 m (s)	Time @ 15 m (s)	Time @ 20 m (s)	Time @ 25 m (s)	Time @ 30 m (s)	Time @ 40 m (s)	Distance in 2 s (m)	Distance in 4 s (m)	Top speed (m/s)	Acceleration time constant (s)
	SPR1	64.2	9.55209	478.654	7.45567	1136.19	17.6977	-50.1099	0.315543	0.454472	-0.0711767	1.36309	2.06709	2.70709	3.30442	3.88042	4.43509		9.21967	25.8394	8.93143	1.21053		64.2	9.69022	498.801	7.76949	1198.88	18.6741	-51.4747	0.349502	0.525798	-0.0701746	1.33344	2.03744	2.6561	3.25344	3.8081			9.58101	26.3791	9.06806	1.18597
	SPR2	63.7	8.82955	380.476	5.97293	834.769	13.1047	-43.0912	0.270001	0.395365	-0.0631468	1.51514	2.30447	2.98714	3.64847	4.26714	4.88581		7.82439	22.6099	8.25021	1.39635		63.7	8.86793	426.482	6.69516	939.423	14.7476	-48.0926	0.293633	0.442117	-0.0692596	1.43352	2.20152	2.88418	3.52418	4.14285	4.74018		8.43256	23.7696	8.35116	1.25838
	SPR3	62.6	8.72627	431.483	6.8927	935.437	14.9431	-49.4464	0.291217	0.442927	-0.072584	1.42678	2.19478	2.87745	3.51745	4.13612			8.48034	23.7384	8.21657	1.20326		62.6	8.75012	479.196	7.65488	1041.8	16.6421	-54.7645	0.308216	0.476052	-0.0794251	1.35598	2.10265	2.76398	3.40398	4.02265	4.61998		9.12231	24.6391	8.3275	1.09079
	SPR4	73.2	8.38804	458.467	6.26322	955.441	13.0525	-54.6573	0.282829	0.445181	-0.0684648	1.48748	2.29814	3.00214	3.66348	4.30348			7.99741	22.3605	7.85623	1.2835		73.2	8.51803	475.737	6.49913	1006.68	13.7525	-55.8506	0.292359	0.458733	-0.069532	1.458	2.24734	2.95134	3.61267	4.23134			8.17336	22.9973	8.02272	1.25634
	SPR5	67.4	9.37137	382.715	5.67826	890.48	13.2119	-40.8387	0.299553	0.450001	-0.0546232	1.53314	2.32247	3.00514	3.62381	4.24247	4.83981		7.68388	22.7992	8.6357	1.56547		67.4	9.75341	404.574	6.00258	979.41	14.5313	-41.4802	0.316722	0.47037	-0.0548241	1.48593	2.25393	2.91526	3.5126	4.10993			8.19059	23.8396	8.82178	1.53917
	SPR6	62.5	9.46214	420.019	6.7203	985.886	15.7742	-44.3894	0.318853	0.475808	-0.063644	1.42139	2.16806	2.82939	3.42672	4.02406	4.60006		8.71443	24.5912	8.82519	1.33267		62.5	9.4079	449.411	7.19058	1048.85	16.7816	-47.7696	0.329535	0.496703	-0.0679572	1.36963	2.1163	2.7563	3.37496	3.95096			8.9967	25.2855	8.77807	1.24229
	SPR7	86	8.87337	579.519	6.7386	1277.92	14.8595	-65.3099	0.298134	0.453542	-0.0693764	1.44038	2.18705	2.86971	3.50971				8.52031		8.11934	1.25974		86	9.13205	636.096	7.39647	1443.81	16.7885	-69.6553	0.314061	0.473481	-0.0734332	1.37736	2.1027	2.76403	3.36136				9.11812		8.50797	1.18129
	SPR8	83.2	8.08119	514.816	6.18769	1034.31	12.4316	-63.7054	0.267767	0.42382	-0.0710843	1.49937	2.33137	3.0567	3.73937	4.4007			7.77126	21.8694	7.67878	1.25388		83.2	8.20877	544.293	6.54198	1110.14	13.343	-66.3062	0.289643	0.470471	-0.0723919	1.47592	2.26526	2.99059	3.65192	4.31326			8.06346	22.5269	7.76419	1.20852
		70.35	8.9105	455.769	6.48867	1006.3	14.3844	-51.4435	0.292987	0.44264	-0.0667625	1.46085	2.23418	2.91685	3.55418	4.1792	4.69019	#DIV/0!	8.27646	23.4012	8.31418	1.31317		70.35	9.04105	489.324	6.96878	1096.12	15.6576	-54.4242	0.311709	0.476716	-0.0696247	1.41122	2.16589	2.83522	3.46189	4.08273	4.68008	#DIV/0!	8.70976	24.2053	8.45518	1.24534
		9.49135	0.525213	67.8292	0.570541	142.575	1.77471	9.18625	0.0189666	0.023931	0.00599935	0.0573957	0.0943695	0.116492	0.142393	0.178624	0.211228	#DIV/0!	0.543941	1.40787	0.448894	0.120011		9.49135	0.554539	73.3537	0.627366	161.69	1.83981	9.53144	0.0206225	0.025126	0.00697435	0.0590778	0.0865861	0.116424	0.136155	0.171256	0.0849963	#DIV/0!	0.564443	1.33419	0.432381	0.13066
	NOR1	57	9.05206	433.273	7.60127	973.031	17.0707	-47.8646	0.330483	0.514258	-0.0743285	1.35073	2.09739	2.73739	3.35606	3.95339			9.16729	25.2241	8.54209	1.13585		57	8.93755	401.948	7.05172	891.303	15.6369	-44.973	0.316165	0.490688	-0.0705874	1.39778	2.16578	2.82711	3.44578	4.06445			8.75956	24.2077	8.35425	1.20691
	NOR2	94.8	9.01777	628.782	6.63273	1409.34	14.8664	-69.727	0.303104	0.459112	-0.0669208	1.43238	2.20038	2.86172	3.50172	4.09905			8.43952	23.9921	8.48048	1.30413		94.8	9.02723	626.101	6.60444	1404.17	14.8119	-69.3569	0.31034	0.47818	-0.0658101	1.44306	2.21106	2.87239	3.49106	4.10973			8.48647	23.8617	8.43784	1.31191
	NOR3	85.2	9.40232	546.472	6.41399	1276.04	14.977	-58.1209	0.306907	0.453922	-0.0618756	1.45464	2.20131	2.86264	3.48131				8.3924	24.2054	8.53748	1.39472		85.2	9.74703	545.262	6.39979	1319.4	15.4859	-55.9414	0.324989	0.482546	-0.0583719	1.43275	2.20075	2.84075	3.43809	4.01409			8.47435	24.6562	8.92503	1.44965
	NOR4	62.6	8.90493	418.766	6.68956	925.774	14.7887	-47.0264	0.302273	0.460917	-0.0682087	1.42942	2.19742	2.88008	3.52008	4.11742			8.40831	23.7807	8.27806	1.26663		62.6	8.69281	427.123	6.82305	921.728	14.7241	-49.1352	0.303625	0.47535	-0.0709008	1.43143	2.19943	2.8821	3.5221	4.14076			8.44004	23.6347	8.20312	1.21678
	NOR5	78.8	8.79566	512.418	6.50277	1119.8	14.2106	-58.2581	0.289125	0.437889	-0.0679508	1.4622	2.2302	2.91287	3.55287	4.17154			8.31014	23.2984	8.23481	1.28895		78.8	8.74059	501.213	6.36057	1088.74	13.8165	-57.3432	0.281574	0.422705	-0.0673411	1.47651	2.24451	2.94851	3.58851	4.20717			8.13497	23.1261	8.19967	1.30801
	NOR6	68	9.33889	481.387	7.07923	1115.44	16.4035	-51.5465	0.326259	0.495257	-0.0674585	1.39963	2.12496	2.78629	3.38363	3.98096	4.55696		8.95016	24.9285	8.75326	1.2549		68	9.36117	437.88	6.43941	1017.22	14.9591	-46.7762	0.307931	0.457371	-0.0622162	1.44358	2.21158	2.87291	3.49158	4.08891			8.46133	24.0363	8.59163	1.3762
	NOR7	64.5	8.85292	452.731	7.01908	995.415	15.4328	-51.1391	0.303718	0.466307	-0.0720154	1.40927	2.17727	2.8386	3.4786	4.07593			8.64645	24.1587	8.32672	1.20271		64.5	8.80657	446.167	6.91732	975.722	15.1275	-50.663	0.303641	0.467443	-0.0712691	1.41183	2.17983	2.8625	3.5025	4.09983			8.56989	23.9696	8.22677	1.21459
		72.9857	9.05208	496.261	6.84837	1116.4	15.3928	-54.8118	0.308838	0.469666	-0.068394	1.41975	2.17556	2.83994	3.46775	4.06638	4.55696	#DIV/0!	8.61632	24.2269	8.45041	1.26399		72.9857	9.04471	483.671	6.65661	1088.33	14.9374	-53.4555	0.306895	0.467755	-0.0666424	1.43385	2.20185	2.87232	3.49709	4.10356	#DIV/0!	#DIV/0!	8.47523	23.9275	8.41976	1.29772
		13.6573	0.235648	73.5223	0.414157	174.567	1.00423	7.94059	0.0145289	0.0261415	0.0039602	0.0377531	0.0472863	0.0596033	0.0718687	0.0835266	#DIV/0!	#DIV/0!	0.325152	0.659315	0.182618	0.0812274		13.6573	0.382585	79.3381	0.27546	198.94	0.597849	8.33846	0.0134704	0.0225407	0.00490366	0.0251395	0.0251395	0.0388093	0.0503198	0.0604452	#DIV/0!	#DIV/0!	0.185804	0.475302	0.265227	0.0924293
	SOC1	70.5	8.87185	499.644	7.08715	1101.9	15.6297	-56.3179	0.295527	0.444293	-0.0734371	1.40901	2.15567	2.81701	3.45701	4.07567			8.70967	24.2899	8.35648	1.19212		70.5	8.64757	506.373	7.18259	1087.66	15.4277	-58.5566	0.306544	0.481052	-0.0750751	1.39252	2.16052	2.84319	3.48319	4.10185			8.71167	24.0627	8.18691	1.15339
	SOC2	67.5	8.78401	519.298	7.69331	1132.59	16.779	-59.1186	0.316892	0.497272	-0.0785738	1.36026	2.10693	2.76826	3.38693	4.0056			9.03624	24.7696	8.28611	1.09084		67.5	8.4645	514.425	7.62111	1081.37	16.0202	-60.7744	0.313028	0.506603	-0.0805593	1.37661	2.12327	2.80594	3.44594				8.96002	24.0905	8.00721	1.06714
	SOC3	75.2	9.56261	539.933	7.17997	1282.4	17.0531	-56.463	0.31764	0.463657	-0.0680358	1.38522	2.11055	2.75055	3.34788	3.92388			9.02065	25.5118	8.91121	1.26247		75.2	9.52591	558.842	7.43141	1321.24	17.5696	-58.6655	0.335237	0.503818	-0.0692054	1.35943	2.08477	2.72477	3.3221	3.8981	4.45277		9.31064	25.7463	8.94583	1.22089
	SOC4	74.9	8.77932	555.951	7.42257	1212.45	16.1876	-63.325	0.311821	0.484397	-0.076331	1.37174	2.1184	2.80107	3.41974	4.0384	4.63574		8.93927	24.5819	8.35709	1.13208		74.9	8.89893	543.841	7.26089	1202.46	16.0541	-61.113	0.30544	0.466689	-0.074224	1.39565	2.14232	2.80365	3.42232	4.04098	4.63832		8.89716	24.6175	8.42671	1.16965
	SOC5	74	9.45783	492.475	6.65507	1155.94	15.6208	-52.0706	0.317017	0.472033	-0.0632123	1.42523	2.1719	2.83323	3.43056	4.0279			8.54316	24.5505	8.75695	1.34873		74	9.34481	485.457	6.56024	1125.77	15.2131	-51.9494	0.317785	0.480125	-0.0627623	1.43868	2.18535	2.84668	3.46535	4.06268			8.51815	24.3503	8.66816	1.35478
	SOC6	89.8	8.87889	472.57	5.26248	1045.68	11.6445	-53.2241	0.253877	0.363978	-0.056092	1.58011	2.41211	3.11611	3.77744	4.39611			7.24526	21.6561	8.19198	1.63592		89.8	8.59617	540.699	6.02115	1155.18	12.864	-62.9	0.27959	0.428209	-0.0645937	1.50065	2.31132	3.01532	3.67665	4.31665			7.83115	22.4521	8.06697	1.36702
	SOC7	59.5	8.53482	447.369	7.5188	947.534	15.9249	-52.4169	0.318561	0.516136	-0.0781983	1.38239	2.12905	2.81172	3.45172	4.09172	4.71039		8.80868	24.1239	8.1637	1.08818		59.5	8.6788	444.501	7.47061	957.553	16.0933	-51.2169	0.314346	0.497945	-0.0771187	1.37321	2.14121	2.80254	3.44254	4.06121			8.92842	24.4285	8.23487	1.11022
	SOC8	79.3	8.72211	505.612	6.37594	1095.36	13.8129	-57.969	0.294294	0.455732	-0.0665475	1.47905	2.24705	2.95105	3.59105	4.20972	4.82838		8.14998	23.1432	8.23233	1.30843		79.3	8.81656	516.809	6.51714	1131.49	14.2684	-58.618	0.305612	0.475876	-0.0665719	1.45195	2.21995	2.90261	3.54261	4.16128			8.25195	23.4436	8.17908	1.29556
		73.8375	8.94893	504.107	6.89941	1121.73	15.3316	-56.3631	0.303204	0.462187	-0.0700535	1.42412	2.18146	2.85612	3.48279	4.09612	4.72484	#DIV/0!	8.55661	24.0784	8.40698	1.25735		73.8375	8.87166	513.868	7.00814	1132.84	15.4388	-57.9742	0.309698	0.48004	-0.0712638	1.41109	2.17109	2.84309	3.47509	4.09182	4.54554	#DIV/0!	8.67614	24.1489	8.33947	1.21733
		8.81977	0.36358	34.9966	0.794162	101.804	1.78154	3.82666	0.0222584	0.0458892	0.0079989	0.0733447	0.103897	0.121022	0.138493	0.145984	0.0971326	#DIV/0!	0.605209	1.18307	0.275753	0.181499		8.81977	0.375076	36.4984	0.570581	104.408	1.40082	4.22826	0.0155913	0.0252831	0.00640301	0.0482955	0.069513	0.0860217	0.102432	0.127392	0.131203	#DIV/0!	0.465349	0.947003	0.322473	0.112009

## Sheet: Fascicle
		ECO_PRE				ECO_POST
		FLDMed_2legs	PADMed	Thickness BFLh_2legs		FLDMed_2legs	PADMed	Thickness BFLh_2legs
	SPR1	8.7235	14.71	2.2635		12.3095	13.95	2.566
	SPR2	10.2295	13.28	2.32		12.33	13.275	2.3725
	SPR3	8.955	14.45	2.106		9.8115	15.125	2.449
	SPR4	11.867	13.875	2.607		10.999	15.8	2.6135
	SPR5	11.82	12.7	2.48		12.53	13	2.63
	SPR6	7.078	18.3	2.324		12.923	16.8	2.484
	SPR7	12.746	12.6	2.495		13.186	12.025	2.497
	SPR8	10.431	13.6	2.495		11.0295	14.1	2.585
		10.2313	14.1894	2.38631		11.8898	14.2594	2.52463
		1.90521	1.82262	0.161707		1.15761	1.56963	0.0891503
	NOR1	9.7365	15.53	2.386		10.1785	15.75	2.6245
	NOR2	9.659	11.5167	1.963		11.0185	14.405	2.1695
	NOR3	11.9435	11.665	2.4125		12.2535	11.925	2.4575
	NOR4	10.8427	9.35	2.34517		10.1655	15	2.595
	NOR5	9.1915	16	2.5675		8.989	17.6	2.474
	NOR6	8.787	15.95	2.285		10.986	13.525	2.273
	NOR7	9.334	13	2.025		11.032	13.4	2.1955
		9.92774	13.2874	2.28345		10.6604	14.515	2.39843
		1.09583	2.60865	0.216468		1.01497	1.83581	0.186311
	SOC1	8.774	14.2333	2.133		9.614	14.25	2.3975
	SOC2	10.4908	14.4167	2.55083		10.332	14.875	2.552
	SOC3	9.18017	14.1333	2.25583		9.341	14.0333	2.34783
	SOC4	11.2375	10.85	2.1265		11.1725	10.5	2.124
	SOC5	10.9665	11.5	2.2205		10.603	11.55	2.185
	SOC6	11.6165	10.38	2.508		10.893	12.525	2.3875
	SOC7	10.29	12.25	1.8195		10.5595	11.2	1.9335
	SOC8	9.0415	12	2.1215		8.827	11.95	2.062
		10.1996	12.4704	2.21696		10.1677	12.6104	2.24867
		1.08092	1.59769	0.232999		0.818811	1.59698	0.205996
